# Supplementary material for: Mycorrhiza-Induced Alterations in Metabolome of Medicago lupulina Leaves during Symbiosis Development
Source: Plants (Basel). 2021 Nov 18;10(11):2506. doi: 10.3390/plants10112506 (PMC8617643; doi:10.3390/plants10112506)
Supplement: Supplementary file 1 [file plants-10-02506-s001.zip]

Archive with 3 entries (3 files):
- plants-1403513-supplementary.pdf
- TableS1.xlsx
- TableS2.xlsx
