# Supplementary material for: Mycorrhiza-Induced Alterations in Metabolome of Medicago lupulina Leaves during Symbiosis Development
Source: Plants (Basel). 2021 Nov 18;10(11):2506. doi: 10.3390/plants10112506 (PMC8617643; doi:10.3390/plants10112506)
Supplement: Supplementary file 1 [file plants-10-02506-s001.zip › TableS1.xlsx]

## Sheet: normilized data
Table S1. Metabolite content normilized per saple median.
id	Phase	DAS	Mycorrhiza	3-cyano-alanine	4-methyl-2-oxopentanoic acid	Alanine	alfa-tocopherol	Allantoin	amine_RI=1530	Aminoadipic acid	Arabinonic acid, 1,4-lactone	Arbutin	Ascorbic acid	Asparagine	Aspartate	beta-Alanine	beta-Amyrin	Citric acid	Cysteine	Deoxytetronic acid	Desoxyglucitol	Erythronic acid	Ethanolamine	Ethylphosphonic acid	FA 16:0	FA 17:0	FA 18:0	FA 18:2 (9,12 - Z,Z)	FA 18:3 (9,12,15 - Z,Z,Z)	FA 24:0	Fructose	Fumaric acid	GABA	Galactose	Galacturonic acid	Glucose	Glutamate	Glutamine	Glyceric acid	Glycerol	Glycerol-3-phosphate	Glycerophosphoglycerol	Glycine	Glycolic acid	Guanine	hexac_RI=1975	hexac_RI=2041	hexac_RI=2081	hexalc_RI=1942
+AM_14_1L_1	1st leaf	14	"+AM"	1.04294	0.507276	27.5661	2.203	18.1685	0.294211	0.571369	4.20297	1.15014	3.9	240.197	65.8846	0.382397	0.156425	18.4278	0.216437	0.131594	1.25189	3.75176	9.38667	0.243125	13.5453	0.289903	9.31784	18.8827	2.61157	0.0183623	258.482	1.00346	7.28105	1.71723	1.10919	263.549	91.5837	18.7133	10.9471	15.7055	20.8036	1.64874	2.48192	1.91432	0.0789525	1.02626	3.09409	9.79542	3.12862
+AM_14_1L_2	1st leaf	14	"+AM"	1.85462	0.336397	23.3742	1.69121	15.2187	0.288137	0.410385	3.46041	1.27622	3.87325	173.518	52.3705	0.183047	0.125613	12.8801	0.148831	0.151974	1.3179	3.43834	8.83979	0.15728	14.4261	0.348179	11.2506	15.2293	3.3866	0.0137403	209.946	0.826792	6.29669	1.65595	1.18092	222.579	77.8272	16.4382	9.83664	14.3147	19.6802	1.54219	1.74687	1.5245	0.0341948	1.16698	2.97948	10.1156	3.34207
+AM_14_1L_3	1st leaf	14	"+AM"	1.29694	1.11491	17.1292	2.73598	12.1956	0.165588	0.286647	1.04858	0.668352	1.44467	197.166	29.475	0.0733088	0.103923	7.83166	0.0799533	0.15202	1.00031	1.61469	11.9461	0.603699	21.4621	0.531809	18.2309	24.1167	8.45959	0.080343	131.607	0.601172	5.13792	0.997673	1.1176	152.173	38.4597	10.5428	8.7916	18.9788	14.0407	1.52979	0.874849	0.885153	0.0226085	0.252273	2.86663	6.22785	1.90603
+AM_14_1L_4	1st leaf	14	"+AM"	1.27293	1.20148	18.8102	2.98639	11.0206	0.178895	0.34484	1.02004	0.697249	1.31251	201.237	31.9765	0.062068	0.100198	7.61128	0.011447	0.145478	0.893322	1.74134	14.2864	0.573996	19.5673	0.43755	13.5549	17.757	7.11686	0.0396398	130.302	0.673944	5.93341	0.954884	0.827269	144.063	39.4438	9.97024	9.72562	20.7367	14.5114	1.41117	1	0.866969	0.00580134	0.201073	2.70113	5.43686	1.94262
-AM_14_1L_1	1st leaf	14	"-AM"	3.1003	0.850403	13.286	2.64329	9.00907	0.347555	0.290785	0.885973	0.407474	1.43306	226.634	26.2127	NA	0.180785	18.6879	0.0772803	0.178247	0.839266	1.92676	8.00671	0.394885	15.5107	0.243378	8.39911	11.8836	6.40027	0.0352717	161.947	1.74735	10.1124	1.64314	0.544176	166.808	39.2958	5.60274	7.56899	11.0883	12.499	1.24695	0.91521	0.718259	0.0146574	0.00975807	1.96942	4.21602	1.20035
-AM_14_1L_2	1st leaf	14	"-AM"	2.85293	0.931773	11.8962	2.50224	9.07031	0.342708	0.303569	1.30111	1.67479	1.59956	242.544	24.3856	0.0922476	0.232833	19.7684	0.106873	0.225498	1.3798	1.89316	7.41335	0.416362	19.5695	0.420152	13.5513	19.0137	8.63437	0.041579	161.967	2.07295	10.2505	1.7894	0.825469	191.893	39.9776	6.61004	8.0885	10.0785	15.0303	1.46187	0.847423	1.1511	0.0221521	0.236028	2.52286	5.18451	3.85568
-AM_14_1L_3	1st leaf	14	"-AM"	8.60206	3.63193	27.404	3.57355	14.6557	0.238698	0.334232	1.36136	0.656189	1.56415	486.238	46.4261	NA	0.105892	24.2049	0.0710259	0.34671	2.58498	4.7331	28.1728	0.158647	8.01131	0.0623702	2.87737	4.51872	4.0323	0.0536839	242.246	2.75723	19.7439	3.31181	1.20199	247.717	89.8402	8.31356	10.3486	14.2588	21.5213	1.00491	1.98235	0.883	0.00238449	0.649152	3.26862	6.67378	2.00014
-AM_14_1L_4	1st leaf	14	"-AM"	7.3764	1.14563	22.2263	2.41528	14.0791	0.326662	0.284776	4.97817	0.409076	4.57437	356.001	47.1523	NA	0.058279	27.6043	0.0819077	0.321851	1.88992	4.78564	21.0406	0.1024	8.49159	0.114679	2.68351	4.18784	3.17988	0.0449134	353.273	1.76553	16.9184	3.8239	0.729662	337.281	85.9521	9.62864	10.6653	11.1785	23.3136	0.886375	1.87277	1.59983	0.0126183	0.662634	2.36803	6.36986	2.32332
-AM_14_1L_5	1st leaf	14	"-AM"	8.18537	1.03249	21.8848	2.58309	15.8757	0.336726	0.274616	5.7042	0.502776	5.33864	371.117	46.7025	NA	0.0987783	29.9762	0.101656	0.339654	2.26034	4.77253	21.3536	0.118544	9.63132	0.200279	4.09915	5.37586	3.71238	0.0359717	376.881	1.6797	17.0922	4.01157	0.90794	384.865	88.5846	10.5896	10.4768	10.9017	24.483	0.964462	1.83315	1.6302	0.0141866	0.939748	2.79326	7.80571	2.75002
+AM_24_SI_1	stooling initiation	24	"+AM"	2.46511	1.22744	16.7988	2.38469	4.4646	0.278074	0.253891	0.510182	0.735629	0.871495	152.814	11.1259	NA	0.159639	2.38082	0.0686291	0.178247	0.596602	2.15644	4.20707	0.447755	20.1452	0.330121	8.60477	12.1293	13.6421	0.070624	95.1996	0.441696	2.27858	1.27955	0.74061	63.1001	16.5387	7.24586	6.85667	24.222	12.4956	1.5042	0.626875	0.718594	0.0136936	0.539355	1.72593	6.52475	0.73851
+AM_24_SI_2	stooling initiation	24	"+AM"	1.21274	0.284992	13.2808	1.85972	1.88743	0.14785	0.213998	0.528327	0.417417	0.574822	79.6744	7.58647	NA	0.0736776	1.45131	0.0156062	0.120529	0.564192	0.863446	4.08448	0.406859	9.43918	0.0602498	3.60188	10.2886	9.17067	0.158676	41.9404	0.236486	1.75195	0.452865	0.478091	21.9144	9.52992	3.54171	6.08692	21.6254	7.19628	1.36586	0.436565	0.893231	0.0114251	0.311628	0.32785	2.53171	0.0657987
+AM_24_SI_3	stooling initiation	24	"+AM"	6.87416	0.512112	17.8536	3.23247	4.85784	0.459585	0.176842	2.39845	0.795719	1.98052	148.873	30.2706	NA	0.133496	2.59984	0.191302	0.212579	1.02247	9.1046	16.9235	0.0419581	7.96227	0.0798052	2.1729	5.58359	6.13805	0.0607494	366.778	0.555994	18.5135	2.10592	1.94522	215.239	42.9469	9.37966	14.4671	39.1488	21.6943	1.19355	1.32022	1.2682	0.0116089	1.28564	3.17859	10.3132	2.00987
+AM_24_SI_4	stooling initiation	24	"+AM"	2.33823	0.306672	17.1226	2.97803	1.97532	0.360091	0.213457	1.08183	0.854007	1.14869	93.0317	23.3688	NA	0.0350556	1.73298	0.0767228	0.168254	0.153284	6.17625	16.9248	0.0655787	6.20862	0.0899352	1.62424	4.7726	6.84377	0.0637283	206.394	0.430038	14.9908	1.09585	0.535398	94.0545	31.8225	5.19207	13.4538	38.0441	12.7902	1.18672	1.32504	0.990436	0.00469499	0.162254	1.48995	4.73832	0.663925
+AM_24_SI_5	stooling initiation	24	"+AM"	1.37441	0.356357	26.0433	3.11896	2.03925	0.339349	0.240259	0.7214	0.152442	0.948296	51.4381	18.765	NA	0.0246455	1.95702	0.0338104	0.0771983	0.614744	4.44773	8.79096	0.12072	10.7136	0.0868708	2.67527	6.48088	14.7804	0.0627135	80.8259	0.389209	10.3724	0.757355	0.625168	31.4154	31.6844	6.96747	14.0031	40.5786	11.3641	1.21509	1.02369	0.722275	0.00232479	0.0839002	1.29255	3.97846	0.327227
+AM_24_SI_6	stooling initiation	24	"+AM"	0.85377	0.679361	10.0305	4.16325	3.28165	1.52147	0.287011	0.619073	0.905202	0.993186	42.2605	17.2726	NA	0.41773	2.61446	0.00321539	NA	0.889009	1.71433	4.41826	0.936283	23.7521	0.460859	11.4309	17.8846	15.2055	0.0986259	60.7624	0.548568	2.9356	0.740108	0.484146	34.3056	24.555	6.27333	6.61651	30.299	15.6137	1.61414	0.487471	0.570553	0.00820123	0.125734	1.51217	6.21996	0.485761
+AM_24_SI_7	stooling initiation	24	"+AM"	0.456783	0.422655	9.07138	3.88882	1.58705	1	0.273274	0.42133	0.436441	0.693747	19.3662	11.6545	NA	0.0552667	1.7403	0.0265039	0.0940688	0.38532	0.707567	4.23789	0.448623	12.2982	0.0729513	3.93103	9.53865	12.4132	0.141336	30.8863	0.316203	2.31181	0.247059	0.478091	13.9817	14.0937	3.33115	6.46654	28.6791	7.92672	1.45944	0.350896	0.972873	0.013899	0.311628	0.255253	2.53888	0.0516865
-AM_24_3LI_1	2nd-3rd leaf	24	"-AM"	27.0437	1.02854	15.9526	2.45293	25.2899	0.379813	0.480893	3.55762	0.818098	4.63992	1099.41	41.4959	0.0559769	0.0552866	41.1431	0.137436	0.414886	2.23086	3.85861	13.6179	0.0981023	10.8072	0.207151	4.4375	6.44178	7.13604	0.03847	111.954	2.32365	32.644	3.35494	2.19113	93.0686	26.1276	13.5485	8.65934	11.2646	21.57	0.997536	1.78057	1.55326	0.0157743	0.866621	4.11513	7.06611	0.9775
-AM_24_3LI_2	2nd-3rd leaf	24	"-AM"	25.5857	0.883192	17.1663	2.68902	21.8114	0.423055	0.526854	3.42096	0.51012	3.9733	1028.22	41.0482	0.0579223	0.0644639	36.5721	0.173011	0.412398	2.18131	3.79137	14.7889	0.0533973	9.67828	0.135529	3.457	5.64505	7.2932	0.0356922	103.989	2.24801	33.474	2.9424	1.70709	82.4524	26.1122	12.4009	9.07446	12.1703	20.247	0.930965	1.80484	1.5516	0.0157864	0.615325	3.68605	5.94217	1.00619
-AM_24_3LI_3	2nd-3rd leaf	24	"-AM"	8.03329	0.169213	12.3729	2.98516	14.7434	0.164358	0.284432	1.4903	0.0108527	2.37652	599.17	18.7624	0.155451	0.14416	25.8468	0.119499	0.239933	0.827677	5.14297	9.65188	0.187333	11.9653	0.149799	4.29817	6.54907	10.7439	0.0727536	46.883	1.52012	8.82333	1.68483	0.301985	26.5479	31.848	9.3062	5.87361	9.34649	15.4205	1.19509	1.07057	1.24563	0.0135236	0.578986	1.78706	7.97288	0.850998
-AM_24_3LI_4	2nd-3rd leaf	24	"-AM"	6.45148	0.372919	2.28808	2.79928	7.53947	0.43807	0.236806	0.254933	0.473237	1.37568	201.016	4.5187	0.647865	0.0450238	8.05332	0.0221103	0.0793821	0.00162665	0.716012	2.35221	0.103131	8.81373	0.0733573	2.86664	7.63163	10.7577	0.125983	15.4987	0.355608	1.78744	0.351966	0.346832	15.6836	6.18705	3.48328	4.53848	9.56587	6.80414	1.37518	0.125413	1.5033	0.0121251	0.652518	0.839924	3.77976	0.0274064
+AM_29_ST_1	stooling	29	"+AM"	0.463844	0.514322	12.2888	2.99068	1.36105	0.095926	0.255284	0.436021	1.99021	0.941739	52.2132	14.0579	0.485792	0.633415	2.56024	0.0441133	NA	0.416635	1.87198	6.34097	0.568113	17.415	0.281144	8.75121	26.3125	18.9442	0.117046	203.125	0.344036	6.80184	1.27665	0.545231	142.589	26.7464	6.43239	9.29304	24.4305	14.0903	2.13015	0.513135	0.689916	0.0249097	0.0132863	2.01227	6.39663	0.518616
+AM_29_ST_2	stooling	29	"+AM"	1.30939	1.01434	22.3984	4.43554	1.61126	0.152826	0.318397	0.560493	0.155444	0.906822	50.2626	21.0207	0.189988	0.454328	3.04258	0.00535505	NA	0.140846	2.86818	10.0254	0.440935	16.0836	0.133344	4.40416	13.3719	16.7739	0.127193	273.353	0.535687	10.1574	1.69127	0.56246	161.235	33.1952	7.33611	14.2336	35.839	12.9746	1.99024	1.01195	0.559795	0.0154662	0.339713	1.85263	5.83863	0.546617
+AM_29_ST_3	stooling	29	"+AM"	1.41823	0.638447	16.7931	5.52516	2.3757	0.264711	0.25216	0.531323	0.739525	0.891426	57.974	22.3119	0.464149	0.430543	3.65704	0.0992536	NA	1.11947	3.63456	8.41117	0.147836	18.7818	0.263624	6.43393	11.4108	16.6963	0.0601809	204.868	0.614135	16.4584	1.85301	2.38809	156.018	30.1739	8.62554	8.83749	26.2806	14.7998	1.58429	1.67556	0.645144	0.0170637	0.680476	4.52439	8.73749	0.879875
+AM_29_ST_4	stooling	29	"+AM"	0.601868	0.0566875	4.33162	3.44822	1.81262	0.111987	0.218265	0.34643	3.13324	0.95674	52.4817	10.8191	0.454345	0.759864	2.65192	0.0689197	NA	0.864921	1.56548	4.11508	0.0748725	19.6826	0.414491	11.2722	28.4182	22.5184	0.111825	123.017	0.21875	7.94621	1.12182	1.72439	110.741	18.328	6.68726	5.14093	14.9607	21.4649	1.9411	0.624323	0.722089	0.0141657	0.412253	3.77363	7.84529	0.516762
+AM_29_ST_5	stooling	29	"+AM"	0.655598	0.281253	4.04413	3.37506	2.32233	0.221492	0.270661	0.687033	1.6928	1.17811	31.1053	7.28793	2.06535	0.727741	2.52878	0.179927	0.379277	0.994247	0.938808	3.30311	0.0411885	15.3452	0.272166	7.75917	27.1664	17.5107	0.122448	71.6671	0.425758	3.29346	0.471989	0.656821	69.0044	6.24894	4.88757	7.15014	20.339	18.6487	2.59984	1.07005	1.36487	0.0425871	0.368672	2.19693	4.81816	0.230891
+AM_29_ST_6	stooling	29	"+AM"	0.430734	0.437493	5.56777	3.2852	2.4801	0.156291	0.115074	0.637684	5.09773	1.04446	41.2344	9.80346	0.384372	3.13581	2.29034	0.15334	0.0620206	1.87921	1.42651	3.79342	0.0163823	18.3475	0.555119	15.1871	54.4192	16.8881	0.223862	94.1847	0.451026	5.14016	0.872822	1.93089	97.5176	15.5766	7.39949	3.4018	14.3649	33.655	3.11262	0.560855	0.828567	0.0613959	0.740882	3.08142	6.78707	0.840849
-AM_29_SI_1	stooling initiation	29	"-AM"	15.2811	0.757508	31.8433	2.28111	13.4319	0.237869	0.302587	0.776795	1.423	1.22546	500.838	41.4214	0.441737	0.0756612	18.7636	0.0778257	0.520979	1.68148	6.18385	8.32475	NA	8.81251	0.0572338	3.95963	4.85812	9.73867	0.0480929	236.401	2.69207	16.9484	3.17092	0.544311	160.951	33.2599	6.15831	15.3007	22.2728	10.898	1	1.83852	1.03275	0.00728756	0.292085	1.90838	4.28839	0.585569
-AM_29_SI_2	stooling initiation	29	"-AM"	17.2869	0.74202	27.9066	3.92144	20.4462	0.29424	0.312073	1.15491	1.74512	1.62295	700.821	44.0494	0.487121	0.112544	27.1299	0.132208	0.541692	2.4829	6.46881	8.67271	NA	10.0919	0.114154	4.94949	5.51457	8.26168	0.0346529	302.994	2.90327	19.7262	4.55876	1.24763	248.601	40.5206	8.6699	14.1565	19.5191	14.055	1.03491	1.6049	0.999995	0.00720935	0.69204	3.03327	6.92823	1.01574
-AM_29_SI_3	stooling initiation	29	"-AM"	19.2187	0.904972	16.3733	4.90496	11.3375	0.517955	0.264306	0.408381	0.169524	0.896621	403.629	41.7353	0.149297	0.110956	18.1089	0.0657749	0.321549	1.46883	3.25415	3.43841	NA	10.8819	0.130841	4.6158	5.8982	10.1164	0.0752929	59.77	2.65682	9.39654	1.48981	0.328144	39.8843	32.385	5.09761	7.95624	13.6828	9.95354	1.09636	1.05605	2.52e-05	0.0141	0.0973496	1.24509	3.24065	0.176912
-AM_29_SI_4	stooling initiation	29	"-AM"	10.4511	0.411111	14.5154	4.26126	6.7484	0.265079	0.244972	0.198805	0.702251	0.890432	228.362	23.5849	0.161966	0.0551593	9.07831	0.00552757	0.205008	0.418513	1.45101	3.20741	NA	10.5709	0.0733573	6.05771	6.59282	10.8989	0.124887	28.686	1.59416	6.34935	0.568812	0.0684963	28.0349	15.9596	3.10961	6.80668	12.8681	6.36281	1.2526	0.902504	6.31e-06	0.0275	0.0906249	1.10108	2.9457	0.0438156
-AM_29_SI_5	stooling initiation	29	"-AM"	3.36487	1.27741	20.8434	3.03712	5.59531	6.65101	0.165953	1.39074	1.54915	1.38522	104.245	28.3665	0.13566	0.144157	29.9949	0.288164	0.839177	2.48967	12.3948	11.2496	NA	15.9592	0.190153	4.12752	7.09918	31.6916	0.132196	188.734	2.91425	21.1807	6.90588	2.4552	111.406	47.4982	8.71402	10.6237	12.8719	19.5745	1.0026	1.48536	0.977337	0.0112584	2.15638	4.54093	18.5517	3.32491
-AM_29_SI_6	stooling initiation	29	"-AM"	3.05917	1	19.017	2.53901	4.78353	6.05181	0.106709	1.12044	2.15804	1.20192	75.2609	23.3639	0.118477	0.119321	23.5113	0.204147	0.756742	1.96291	10.4685	10.66	NA	12.313	0.142638	3.36739	6.16497	21.7841	0.226301	144.028	2.60102	18.0603	5.0406	1.71359	79.5076	38.3721	6.51866	9.75105	12.2768	15.1652	0.860774	1.31824	0.905944	0.00879476	1.51117	3.39519	13.6836	2.30552
+AM_45_FI_1	flowering initiation	45	"+AM"	0.300177	0.117924	16.0134	2.83561	0.376953	0.386255	0.181177	0.533203	2.53666	0.552189	5.71978	4.84584	0.55761	0.117566	3.17834	0.139157	0.263814	0.789125	6.94605	7.99104	0.024115	6.47219	0.0166917	1.35422	5.52615	7.70234	0.0601541	247.949	0.407112	8.72341	4.77298	0.912431	96.2412	12.9059	3.19208	13.429	29.3017	13.9006	1.43663	1.04284	0.601883	0.0136759	0.555384	2.94638	10.5255	1.6815
+AM_45_FI_2	flowering initiation	45	"+AM"	0.136678	0.0415859	2.7062	2.47772	0.246599	0.151361	0.123651	0.479903	4.93567	0.621511	5.05604	2.64148	0.470261	0.277937	4.40596	0.0587691	0.123616	0.70646	2.50567	2.36073	0.0657328	8.62678	0.133018	3.3	14.2073	9.50899	0.0583763	196.01	0.177783	3.40965	4.26105	1.67788	126.086	9.73884	3.06436	5.07496	10.9707	12.3501	2.05673	0.301504	0.312004	0.00933041	1.1728	4.69368	18.0764	2.2935
+AM_45_FI_3	flowering initiation	45	"+AM"	0.454396	1.12024	38.9475	2.89956	0.518738	0.277387	0.154194	0.971065	2.39824	0.515914	9.73002	11.5586	0.668666	0.101791	3.25191	0.307289	0.291507	1.98573	10.8622	20.6682	0.0220244	5.9183	0.0914304	0.588652	4.43072	7.95015	0.620086	380.484	0.505055	23.9641	5.94113	1.82898	157.025	23.603	6.34557	23.6336	46.0911	21.5742	1.21817	2.01861	0.645465	0.011077	1.53486	3.88152	13.4583	3.44288
+AM_45_FI_4	flowering initiation	45	"+AM"	0.219221	0.182508	23.6346	4.05315	0.561577	0.167334	0.172443	0.495143	3.22534	0.716296	7.4841	5.79821	0.475073	0.0928233	3.90248	0.0747996	0.0403618	0.851939	2.88717	11.5928	0.0471237	7.73704	0.159859	0.55089	9.04003	8.65946	0.208008	226.89	0.160302	9.07259	3.61671	1.91192	159.003	11.2803	4.26976	11.6085	27.3445	11.9788	2.88182	0.548939	0.714969	0.00941397	1.52061	6.7305	20.7042	2.5864
-AM_45_SBI_1	branching initiation	45	"-AM"	7.86451	0.285526	4.80949	3.47907	14.5996	0.904347	0.43355	0.92688	5.34955	1.5624	481.733	15.2194	0.499127	0.613669	32.7092	0.013236	0.16348	0.877467	1.16708	1.61332	1.01658	33.1535	0.857407	31.6267	28.5006	20.0849	0.0797897	49.1685	1.42186	3.35334	1.17202	0.510725	29.2314	19.59	5.71815	4.29421	9.46131	20.1032	1.29806	0.831244	0.468304	0.0194733	0.0366974	2.01952	5.27434	0.328492
-AM_45_SBI_2	branching initiation	45	"-AM"	6.08751	0.209534	3.79592	3.24594	9.90792	0.611444	0.364514	0.248586	3.22466	1.29057	372.567	11.4808	0.17247	0.259686	23.5851	0.0176731	0.0965007	0.545877	0.831598	1.23317	0.757369	27.0705	0.525245	21.4654	20.3435	20.5899	0.110573	38.0039	1	2.77746	0.988819	0.206482	24.2543	14.0669	4.09655	4.25109	8.887	13.9062	1.32858	0.599171	0.57911	0.0288233	0.154079	1.51924	4.05911	0.1223
-AM_45_SBI_3	branching initiation	45	"-AM"	9.18465	0.404152	6.06823	2.17108	22.3657	0.213866	0.16175	0.520633	4.94599	1.05334	311.189	19.7704	0.400925	0.535022	15.2791	0.0790604	0.186211	1.10259	3.24716	1.38584	0.391462	19.6129	0.408829	17.1692	13.5238	15.1886	0.135377	92.6872	0.873249	5.00313	1.76846	1.82946	95.8538	19.1747	5.97875	5.66467	6.82423	17.1582	1.42406	0.504576	0.427516	0.0276766	1.17476	4.01949	11.9696	1.2559
-AM_45_SBI_4	branching initiation	45	"-AM"	6.93657	0.478436	6.46186	2.19845	24.1037	0.265819	0.184113	0.682478	4.83745	1.17367	342.734	20.4487	0.384404	0.584038	16.363	0.0929356	0.250724	1.37552	3.59975	1.64527	0.379718	22.5062	0.455757	18.3121	14.8581	18.0705	0.141364	96.8608	0.91179	5.49524	1.85322	1.81346	101.521	19.7766	6.41099	6.06527	8.2258	17.5443	1.5535	0.733116	0.654235	0.0116138	1.35018	4.2376	12.5603	1.27028
+AM_52_FD_1	flowering development	52	"+AM"	2.20113	0.297578	8.53889	1.71171	7.43651	0.0816676	0.147811	1.38219	2.8877	1.18534	114.081	16.1875	0.389455	0.149257	8.83395	0.0284452	0.316901	0.471028	3.91165	2.58171	0.0690031	16.3451	0.241882	9.56347	9.67802	12.8928	0.0575895	127.677	0.770229	6.96091	2.22598	1.35028	143.038	19.4309	5.60568	9.20072	9.31626	14.8167	1.48799	1.10972	1.12578	0.0126116	0.997417	3.29111	12.7675	1.1084
+AM_52_FD_2	flowering development	52	"+AM"	2.42379	0.513753	11.3747	2.25921	7.40916	0.060372	0.212286	1.17137	2.66881	1.21798	122.014	16.7047	0.603951	0.126863	8.36771	0.0241674	0.35675	0.30743	3.98085	3.53422	0.0477897	15.6518	0.230446	9.06864	8.74256	12.1042	0.087933	121.521	0.830004	7.92954	2.01427	0.925561	134.906	18.8843	5.61895	11.3123	12.4189	12.1707	1.72406	1.35707	1.39464	0.016668	0.736573	3.25802	12.6853	1.02068
+AM_52_FD_3	flowering development	52	"+AM"	0.0919577	0.436766	2.93543	1.76526	0.273988	0.144283	0.0688791	0.539854	5.46853	0.821927	4.021	1.81621	0.221667	0.793549	7.08522	0.189267	0.236429	1.96157	4.18122	3.87433	0.0932228	7.85074	0.176587	6.32434	14.5385	6.46283	0.447688	223.098	0.335791	3.66061	7.84667	2.65783	239.735	10.5569	3.47507	7.63502	8.84904	15.2619	2.11685	0.418976	0.285645	0.0240838	1.67175	5.11876	27.8972	3.90558
+AM_52_FD_4	flowering development	52	"+AM"	0.0992577	0.522472	4.95797	1.518	0.077951	0.144863	0.0416907	0.442346	5.53264	0.65518	3.27173	1.48987	0.195187	0.746795	3.12472	0.224433	0.225635	1.57099	3.73519	3.58777	0.123266	6.6425	0.229575	6.33692	11.7106	4.96326	0.503022	188.027	0.33758	3.38351	7.01959	2.80823	195.524	10.5298	3.54506	6.55424	7.34278	14.2132	2.26288	0.469136	0.582709	0.0275162	1.57637	4.92323	26.4099	3.8206
+AM_52_FD_5	flowering development	52	"+AM"	0.174562	0.168744	8.10601	2.08324	0.0784063	0.153958	0.0973032	1.31169	4.6963	2.9633	3.19133	2.35145	0.27851	0.237631	7.28502	0.204018	0.543845	1.05383	3.94107	4.0623	0.01589	14.8814	0.438717	12.5812	16.8757	9.7271	0.0600399	144.694	0.534178	4.7908	4.135	1.99594	138.654	9.79184	5.09066	3.82574	10.9883	15.6566	3.22698	0.250948	0.888933	0.0210751	1.19974	3.74144	19.4253	2.75766
+AM_52_FD_6	flowering development	52	"+AM"	0.148953	0.179508	10.2307	1.90478	0.168204	0.203526	0.062516	1.37146	4.22535	3.05234	3.94452	2.65279	0.220069	0.131779	8.89678	0.195189	0.624215	1.17042	4.70661	5.0354	0.0233937	17.309	0.439179	12.7258	13.5297	20.5646	0.0210202	165.907	0.639159	5.67811	4.56369	2.17633	148.888	11.5087	5.8514	4.74644	12.6537	14.1964	2.60422	0.325466	0.927466	0.0236473	1.33675	4.2463	21.7267	3.31586
+AM_52_FD_7	flowering development	52	"+AM"	3.77094	1.02789	15.7064	4.00694	10.9993	0.205981	0.252526	1.02954	1.34503	1.67051	206.5	33.3614	0.350663	0.325968	24.8848	0.103223	0.372243	1.24518	7.60662	7.04545	0.0732185	25.0789	0.395812	9.2704	8.78743	31.1573	0.0850488	148.695	2.16508	15.2525	3.2778	1.49354	105.148	52.518	7.82726	10.4055	10.6717	17.7913	1.04303	0.966391	1.17514	0.00941007	1.45969	3.65024	12.0367	2.1312
+AM_52_FD_8	flowering development	52	"+AM"	2.34796	0.75139	11.8201	3.13659	9.99855	0.18357	0.188165	0.862683	2.59739	1.50397	190.617	26.1987	0.187231	0.297077	19.6586	0.0943934	0.24855	1.4138	5.62987	5.82535	0.0926647	20.8538	0.43188	10.4489	11.9207	21.519	0.0981565	111.546	1.71764	11.9374	2.35188	1.15007	78.8636	46.3326	6.37192	8.29389	8.82414	14.2763	0.966271	0.847339	0.916334	0.0153763	1.10075	2.96177	9.8569	1.83036
-AM_52_FI_1	flowering initiation	52	"-AM"	0.134821	0.0933169	1.7537	2.07713	0.221543	0.123155	0.0758209	0.624716	4.52253	0.511397	3.04284	1.03962	0.206893	0.638555	8.18228	0.0934945	0.186914	1.17545	2.71364	2.30816	0.0588975	12.4592	0.252294	8.97534	9.84123	12.4176	0.137972	285.616	0.260277	1.69056	9.30605	1.99907	220.208	4.94918	2.20266	4.81476	7.81369	10.5224	1.48856	0.295481	0.510917	0.0144776	1.03119	4.77683	20.1334	2.88199
-AM_52_FI_2	flowering initiation	52	"-AM"	0.196975	0.1532	1.80637	1.88156	0.259092	0.157014	0.0412956	0.852807	4.52015	0.448046	3.31876	1.0744	0.354086	0.325363	7.88082	0.17643	0.271566	1.07351	2.51364	2.26998	0.0289779	10.8055	0.177256	6.86398	8.50297	8.89255	0.103034	259.316	0.21174	1.51172	8.12193	1.97203	192.603	3.62104	2.25064	5.05358	8.70089	9.54949	1.57466	0.363769	0.140536	0.0132299	1.07835	4.76055	18.0692	2.61621
-AM_52_FI_3	flowering initiation	52	"-AM"	0.426637	0.66072	20.54	3.1478	0.298504	0.36427	0.130578	0.699194	2.5862	0.573784	6.32649	9.82924	0.417806	0.0801015	7.56848	0.272469	0.719139	1.67987	8.86691	10.4502	0.0324445	10.9604	0.125992	4.26777	4.75367	7.97703	0.18752	340.768	0.862532	7.69807	6.49183	1.56657	169.451	24.1959	5.3176	7.6714	29.9983	16.1122	1.25636	0.946328	0.542362	0.00632442	1.51127	3.64668	12.9087	3.48302
-AM_52_FI_4	flowering initiation	52	"-AM"	0.362841	0.532232	22.8024	3.93391	0.346531	0.314904	0.134005	0.597899	2.80259	0.582584	5.78613	7.7354	0.504278	0.111188	5.31146	0.224173	0.667529	1.15621	7.71249	11.7636	0.0791766	10.2673	0.0920253	4.21855	5.35418	8.64293	0.251151	259.995	0.78129	6.94157	4.40907	1.036	111.176	19.1078	4.25054	8.29164	33.3398	12.5182	1.34424	1.01788	0.451035	0.00720284	0.860404	3.10958	9.67078	2.12421
MAG – monoacylglycerol
FA – fatty acid
oligo- complex carbohydrates (di-, oligosachride, molecules with sugar parts)
ni – not identified
RI-Retention index
NA - not detected
bold - imputed data
[truncated: 273 more columns]
